# Supplementary material for: Perspectives Among Veterans with Chronic Pain and Co-Occurring Mild Traumatic Brain Injury: Mixed-Method Findings from a Neuromodulation and Yoga Intervention
Source: Int J Environ Res Public Health. 2026 Jul 3;23(7):872. doi: 10.3390/ijerph23070872 (PMC13410723; doi:10.3390/ijerph23070872)
Supplement: Supplementary file 1 [file ijerph-23-00872-s001.zip]

Archive with 1 entries (1 files):
- ijerph-4278252-supplementary.pdf
